# Supplementary material for: Regulating TiO2 Deposition Using a Single-Anchored Ligand for High-Efficiency Perovskite Solar Cells
Source: Materials (Basel). 2024 Aug 2;17(15):3820. doi: 10.3390/ma17153820 (PMC11312953; doi:10.3390/ma17153820)
Supplement: Supplementary file 1 [file materials-17-03820-s001.zip]

Archive with 1 entries (1 files):
- materials-3060667-supplementary.pdf
